# Supplementary material for: Retrospective Analysis of Persistent Clonal Salmonella enterica Strains of Various Serovars in Commercial Swiss Broiler Farms
Source: Microbiologyopen. 2025 Nov 24;14(6):e70149. doi: 10.1002/mbo3.70149 (PMC12641197; doi:10.1002/mbo3.70149)
Supplement: Supplementary file 1 — Table S1: Distribution of virulence genes detected in 20 Salmonella enterica subsp. enterica isolates from Swiss broiler farms. [file MBO3-14-e70149-s001.xlsx]

## Sheet: tVF
Accession	Source	Gene	Function	N17-1695	N17-3003	N17-3031	N20-0770	N20-0864	N20-1801	N21-1158	N21-2579	N22-0149	N22-0462	N22-0509	N22-1429	N22-2697	N22-3227	N23-1196	N23-1291	N23-1690	N23-1967	N24-2544	N24-3136
VFG000581	Salmonella enterica subsp. enterica serovar Typhimurium str. LT2	siiE	non-fimbrial adhesin SiiE	1	1	1	1	1	1	1	1	1	1	1	1	1	1	1	1	1	1	1	1
VFG043567	Salmonella enterica subsp. enterica serovar Typhimurium str. LT2	pagN	outer membrane adhesin/invasin protein	1	1	1	1	1	1	1	1	1	1	1	1	1	1	1	1	1	1	1	1
VFG052339	Salmonella enterica subsp. enterica serovar Typhimurium str. LT2	pmrB	sensory kinase PmrB	1	1	1	1	1	1	1	1	1	1	1	1	1	1	1	1	1	1	1	1
VFG052340	Salmonella enterica subsp. enterica serovar Typhimurium str. LT2	pmrA	response regulator PmrA	1	1	1	1	1	1	1	1	1	1	1	1	1	1	1	1	1	1	1	1
VFG052343	Salmonella enterica subsp. enterica serovar Enteritidis str. P125109	bapA	biofilm-associated protein BapA	1	1	1	1	1	1	1	1	1	1	1	1	1	1	1	1	1	1	1	1
VFG052346	Salmonella enterica subsp. enterica serovar Typhimurium str. LT2	steD	type III secretion system effector SteD	0	0	0	0	0	0	1	0	0	0	1	0	0	0	0	0	0	0	0	0
VFG052348	Salmonella enterica subsp. enterica serovar Typhimurium str. LT2	srfJ	type III secretion system Effector SrfJ, glucosylceramidase activity	0	0	0	0	0	1	1	1	1	0	1	0	0	0	0	0	0	0	0	0
VFG052349	Salmonella enterica subsp. enterica serovar Typhimurium str. LT2	gtgE	type III secretion system effector GtgE, cysteine protease	0	0	0	0	0	0	0	0	0	0	0	0	0	0	0	0	0	0	0	0
VFG052350	Salmonella enterica subsp. enterica serovar Typhimurium str. LT2	treTu	Rhs polymorphic toxin, ADP-ribosyltransferase, type VI ribosyltransferase effector targeting EF-Tu	1	0	0	0	0	1	0	1	1	1	0	0	0	0	0	0	0	0	0	0
VFG052351	Salmonella enterica subsp. enterica serovar Typhi str. CT18	pltC	an orphan pertussis-like toxin delivery subunit	0	0	0	0	0	1	0	1	1	0	0	0	0	0	0	0	0	0	0	0
VFG000332	Haemophilus influenzae Rd KW20	rfaD	ADP-L-glycero-D-mannoheptose-6-epimerase	1	1	1	1	1	1	1	1	1	1	1	1	1	1	1	1	1	1	1	1
VFG000417	Yersinia pestis CO92	pla	plasminogen activator protease precursor	1	1	1	1	1	1	1	1	1	1	1	1	1	1	1	1	1	1	1	1
VFG000433	Salmonella enterica subsp. enterica serovar Typhimurium str. LT2	pefD	plasmid-encoded fimbriae chaperone protein PefD	0	0	0	0	0	0	0	0	0	0	0	0	0	0	0	0	0	0	0	0
VFG000434	Salmonella enterica subsp. enterica serovar Typhimurium str. LT2	pefC	plasmid-encoded fimbriae usher protein PefC	0	0	0	0	0	0	0	0	0	0	0	0	0	0	0	0	0	0	0	0
VFG000435	Salmonella enterica subsp. enterica serovar Typhimurium str. LT2	pefA	plasmid-encoded fimbriae major subunit PefA	0	0	0	0	0	0	0	0	0	0	0	0	0	0	0	0	0	0	0	0
VFG000436	Salmonella enterica subsp. enterica serovar Typhimurium str. LT2	pefB	plasmid-encoded fimbriae regulatory protein PefB	0	0	0	0	0	0	0	0	0	0	0	0	0	0	0	0	0	0	0	0
VFG000437	Salmonella enterica subsp. enterica serovar Typhimurium str. LT2	spvD	Salmonella plasmid virulence: hydrophilic protein	0	0	0	0	0	0	0	0	0	0	0	0	0	0	0	0	0	0	0	0
VFG000438	Salmonella enterica subsp. enterica serovar Typhimurium str. LT2	spvC	type III secretion system effector SpvC, phosphothreonine lyase	0	0	0	0	0	0	0	0	0	0	0	0	0	0	0	0	0	0	0	0
VFG000439	Salmonella enterica subsp. enterica serovar Typhimurium str. LT2	spvB	type III secretion system effector SpvB, ADP-ribosylation activity	0	0	0	0	0	0	0	0	0	0	0	0	0	0	0	0	0	0	0	0
VFG000442	Salmonella enterica subsp. enterica serovar Typhimurium str. LT2	rck	resistance to complement killing	0	0	0	0	0	0	0	0	0	0	0	0	0	0	0	0	0	0	0	0
VFG000443	Salmonella enterica subsp. enterica serovar Typhimurium str. LT2	fimA	type-1 fimbrial protein subunit A	1	1	1	1	1	1	1	1	1	1	1	1	1	1	1	1	1	1	1	1
VFG000444	Salmonella enterica subsp. enterica serovar Typhimurium str. LT2	fimI	fimbrial protein internal segment	1	1	1	1	1	1	1	1	1	1	1	1	1	1	1	1	1	1	1	1
VFG000445	Salmonella enterica subsp. enterica serovar Typhimurium str. LT2	fimC	chaperone protein FimC	1	1	1	1	1	1	1	1	1	1	1	1	1	1	1	1	1	1	1	1
VFG000446	Salmonella enterica subsp. enterica serovar Typhimurium str. LT2	fimD	usher protein FimD	1	1	1	1	1	1	1	1	1	1	1	1	1	1	1	1	1	1	1	1
VFG000447	Salmonella enterica subsp. enterica serovar Typhimurium str. LT2	fimH	type I fimbriae minor fimbrial subunit FimH, adhesin	1	1	1	1	1	1	1	1	1	1	1	1	1	1	1	1	1	1	1	1
VFG000448	Salmonella enterica subsp. enterica serovar Typhimurium str. LT2	fimF	type I fimbriae adaptor protein FimF	1	1	1	1	1	1	1	1	1	1	1	1	1	1	1	1	1	1	1	1
VFG000449	Salmonella enterica subsp. enterica serovar Typhimurium str. LT2	fimZ	DNA-binding response regulator	1	1	1	1	1	1	1	1	1	1	1	1	1	1	1	1	1	1	1	1
VFG000450	Salmonella enterica subsp. enterica serovar Typhimurium str. LT2	fimY	fimbriae Y protein	1	1	1	1	1	1	1	1	1	1	1	1	1	1	1	1	1	1	1	1
VFG000451	Salmonella enterica subsp. enterica serovar Typhimurium str. LT2	fimW	helix-turn-helix transcriptional regulator	1	1	1	1	1	1	1	1	1	1	1	1	1	1	1	1	1	1	1	1
VFG000452	Salmonella enterica subsp. enterica serovar Typhimurium str. LT2	lpfE	long polar fimbrial minor subunit LpfE, adhesin	1	0	0	0	0	0	1	0	0	1	1	0	0	0	0	0	0	0	0	0
VFG000453	Salmonella enterica subsp. enterica serovar Typhimurium str. LT2	lpfD	long polar fimbrial protein LpfD	1	0	0	0	0	0	1	0	0	1	1	0	0	0	0	0	0	0	0	0
VFG000454	Salmonella enterica subsp. enterica serovar Typhimurium str. LT2	lpfC	long polar fimbrial usher protein LpfC	1	0	0	0	0	0	1	0	0	1	1	0	0	0	0	0	0	0	0	0
VFG000455	Salmonella enterica subsp. enterica serovar Typhimurium str. LT2	lpfB	long polar fimbrial chaperone protein LpfB	1	0	0	0	0	0	1	0	0	1	1	0	0	0	0	0	0	0	0	0
VFG000456	Salmonella enterica subsp. enterica serovar Typhimurium str. LT2	lpfA	long polar fimbria protein LpfA	1	0	0	0	0	0	1	0	0	1	1	0	0	0	0	0	0	0	0	0
VFG000457	Salmonella enterica subsp. enterica serovar Typhimurium str. LT2	csgB	minor curlin subunit precursor, curli nucleator protein CsgB	1	1	1	1	1	1	1	1	1	1	1	1	1	1	1	1	1	1	1	1
VFG000458	Salmonella enterica subsp. enterica serovar Typhimurium str. LT2	csgA	curlin major subunit CsgA	1	1	1	1	1	1	1	1	1	1	1	1	1	1	1	1	1	1	1	1
VFG000459	Salmonella enterica subsp. enterica serovar Typhimurium str. LT2	csgC	curli assembly protein CsgC	1	1	1	1	1	1	1	1	1	1	1	1	1	1	1	1	1	1	1	1
VFG000460	Salmonella enterica subsp. enterica serovar Typhimurium str. LT2	csgE	curli production assembly/transport protein CsgE	1	1	1	1	1	1	1	1	1	1	1	1	1	1	1	1	1	1	1	1
VFG000461	Salmonella enterica subsp. enterica serovar Typhimurium str. LT2	csgF	curli production assembly/transport protein CsgF	1	1	1	1	1	1	1	1	1	1	1	1	1	1	1	1	1	1	1	1
VFG000462	Salmonella enterica subsp. enterica serovar Typhimurium str. LT2	csgG	curli production assembly/transport protein CsgG	1	1	1	1	1	1	1	1	1	1	1	1	1	1	1	1	1	1	1	1
VFG000463	Salmonella enterica subsp. enterica serovar Typhimurium str. LT2	sodCI	Gifsy-2 prophage: superoxide dismutase precursor (Cu-Zn)	0	0	0	0	0	0	0	0	0	0	0	0	0	0	0	0	0	0	0	0
VFG000464	Salmonella enterica subsp. enterica serovar Typhimurium str. LT2	sopA	type III secretion system effector SopA, E3 ubiquitin ligase	1	1	1	1	1	1	1	1	1	1	1	1	1	1	1	1	1	1	1	1
VFG000465	Salmonella enterica subsp. enterica serovar Typhimurium str. LT2	sopB/sigD	type III secretion system effector SopB, phosphoinositide phosphatase	1	1	1	1	1	1	1	1	1	1	1	1	1	1	1	1	1	1	1	1
VFG000466	Salmonella enterica subsp. enterica serovar Typhimurium str. LT2	sopD	type III secretion system effector SopD	1	0	0	0	0	1	1	1	1	1	1	0	0	0	0	0	0	0	0	0
VFG000467	Salmonella enterica subsp. enterica serovar Typhimurium str. LT2	sopE2	type III secretion system effector SopE2, guanine nucleotide exchange factor	1	1	1	1	1	1	1	1	1	1	1	1	1	1	1	1	1	1	1	1
VFG000468	Salmonella enterica subsp. enterica serovar Typhimurium str. LT2	sspH2	type III secretion system effector SspH2, E3 ubiquitin ligase	1	1	1	1	1	0	1	0	0	0	1	1	1	1	1	1	1	1	1	1
VFG000469	Salmonella enterica subsp. enterica serovar Typhimurium str. LT2	slrP	type III secretion system effector SlrP, E3 ubiquitin ligase	1	1	1	1	1	1	1	1	1	1	1	1	1	1	1	1	1	1	1	1
VFG000470	Salmonella enterica subsp. enterica serovar Typhimurium str. LT2	sifA	type III secretion system effector SifA, N-terminal SKIP-binding domain, C-terminal guanine nucleotide exchange factor activity	1	1	1	1	1	1	1	1	1	1	1	1	1	1	1	1	1	1	1	1
VFG000471	Salmonella enterica subsp. enterica serovar Typhimurium str. LT2	sseJ	type III secretion system effector SseJ, glycerophospholipid:cholesterol acyltransferase	1	1	1	1	1	1	1	1	1	1	1	1	1	1	1	1	0	1	1	1
VFG000474	Salmonella enterica subsp. enterica serovar Typhimurium str. LT2	phoQ	sensor protein PhoQ	1	1	1	1	1	1	1	1	1	1	1	1	1	1	1	1	1	1	1	1
VFG000475	Salmonella enterica subsp. enterica serovar Typhimurium str. LT2	phoP	response regulator in two-component regulatory system with PhoQ	1	1	1	1	1	1	1	1	1	1	1	1	1	1	1	1	1	1	1	1
VFG000477	Salmonella enterica subsp. enterica serovar Typhimurium str. LT2	rpoS	RNA polymerase sigma factor RpoS	1	1	1	1	1	1	1	1	1	1	1	1	1	1	1	1	1	1	1	1
VFG000478	Salmonella enterica subsp. enterica serovar Typhimurium str. LT2	fur	ferric iron uptake transcriptional regulator	1	1	1	1	1	1	1	1	1	1	1	1	1	1	1	1	1	1	1	1
VFG000492	Salmonella enterica subsp. enterica serovar Typhimurium str. LT2	ssrB	DNA-binding response regulator	1	1	1	1	1	1	1	1	1	1	1	1	1	1	1	1	1	1	1	1
VFG000493	Salmonella enterica subsp. enterica serovar Typhimurium str. LT2	ssrA	hybrid sensor histidine kinase/response regulator	1	1	1	1	1	1	1	1	1	1	1	1	1	1	1	1	1	1	1	1
VFG000494	Salmonella enterica subsp. enterica serovar Typhimurium str. LT2	spiC/ssaB	type III secretion system protein SsaB	1	1	1	1	1	1	1	1	1	1	1	1	1	1	1	1	1	1	1	1
VFG000495	Salmonella enterica subsp. enterica serovar Typhimurium str. LT2	ssaC	type III secretion system secretin SsaC	1	1	1	1	1	1	1	1	1	1	1	1	1	1	1	1	1	1	1	1
VFG000496	Salmonella enterica subsp. enterica serovar Typhimurium str. LT2	ssaD	type III secretion system outer MS ring protein SsaD	1	1	1	1	1	1	1	1	1	1	1	1	1	1	1	1	1	1	1	1
VFG000497	Salmonella enterica subsp. enterica serovar Typhimurium str. LT2	ssaE	chaperone for sseB	1	1	1	1	1	1	1	1	1	1	1	1	1	1	1	1	1	1	1	1
VFG000498	Salmonella enterica subsp. enterica serovar Typhimurium str. LT2	sseA	chaperone for sseB and sseD	1	1	1	1	1	1	1	1	1	1	1	1	1	1	1	1	1	1	1	1
VFG000499	Salmonella enterica subsp. enterica serovar Typhimurium str. LT2	sseB	type III secretion system effector SseB	1	1	1	1	1	1	1	1	1	1	1	1	1	1	1	1	1	1	1	1
VFG000500	Salmonella enterica subsp. enterica serovar Typhimurium str. LT2	sscA	chaperone for sseC	1	1	1	1	1	1	1	1	1	1	1	1	1	1	1	1	1	1	1	1
VFG000501	Salmonella enterica subsp. enterica serovar Typhimurium str. LT2	sseC	type III secretion system hydrophilic translocator, pore protein SseC	1	1	1	1	1	1	1	1	1	1	1	1	1	1	1	1	1	1	1	1
VFG000502	Salmonella enterica subsp. enterica serovar Typhimurium str. LT2	sseD	type III secretion system hydrophilic translocator, pore protein SseD	1	1	1	1	1	1	1	1	1	1	1	1	1	1	1	1	1	1	1	1
VFG000503	Salmonella enterica subsp. enterica serovar Typhimurium str. LT2	sseE	type III secretion system effector SseE	1	1	1	1	1	1	1	1	1	1	1	1	1	1	1	1	1	1	1	1
VFG000504	Salmonella enterica subsp. enterica serovar Typhimurium str. LT2	sscB	chaperone for sseF	1	1	1	1	1	1	1	1	1	1	1	1	1	1	1	1	1	1	1	1
VFG000505	Salmonella enterica subsp. enterica serovar Typhimurium str. LT2	sseF	type III secretion system effector SseF	1	1	1	1	1	1	1	1	1	1	1	1	1	1	1	1	1	1	1	1
VFG000506	Salmonella enterica subsp. enterica serovar Typhimurium str. LT2	sseG	type III secretion system effector SseG	1	1	1	1	1	1	1	1	1	1	1	1	1	1	1	1	1	1	1	1
VFG000507	Salmonella enterica subsp. enterica serovar Typhimurium str. LT2	ssaG	type III secretion system needle filament protein SsaG	1	1	1	1	1	1	1	1	1	1	1	1	1	1	1	1	1	1	1	1
VFG000508	Salmonella enterica subsp. enterica serovar Typhimurium str. LT2	ssaH	type III secretion system protein SsaH	0	1	1	1	1	1	1	1	1	0	1	1	1	1	1	1	1	1	1	1
VFG000509	Salmonella enterica subsp. enterica serovar Typhimurium str. LT2	ssaI	type III secretion system inner rod protein SsaI	1	1	1	1	1	1	1	1	1	1	1	1	1	1	1	1	1	1	1	1
VFG000510	Salmonella enterica subsp. enterica serovar Typhimurium str. LT2	ssaJ	type III secretion system inner MS ring protein SsaJ	1	1	1	1	1	1	1	1	1	1	1	1	1	1	1	1	1	1	1	1
VFG000511	Salmonella enterica subsp. enterica serovar Typhimurium str. LT2	ssaK	type III secretion system stator SsaK	1	1	1	1	1	1	1	1	1	1	1	1	1	1	1	1	1	1	1	1
VFG000512	Salmonella enterica subsp. enterica serovar Typhimurium str. LT2	ssaL	type III secretion system gatekeeper SsaL	1	1	1	1	1	1	1	1	1	1	1	1	1	1	1	1	1	1	1	1
VFG000513	Salmonella enterica subsp. enterica serovar Typhimurium str. LT2	ssaM	type III secretion system protein SsaM	1	1	1	1	1	1	1	1	1	1	1	1	1	1	1	1	1	1	1	1
VFG000514	Salmonella enterica subsp. enterica serovar Typhimurium str. LT2	ssaV	type III secretion system major export apparatus protein ssaV	1	1	1	1	1	1	1	1	1	1	1	1	1	1	1	1	1	1	1	1
VFG000515	Salmonella enterica subsp. enterica serovar Typhimurium str. LT2	ssaN	type III secretion system ATPase SsaN	1	1	1	1	1	1	1	1	1	1	1	1	1	1	1	1	1	1	1	1
VFG000516	Salmonella enterica subsp. enterica serovar Typhimurium str. LT2	ssaO	type III secretion system stalk protein SsaO	1	1	1	1	1	1	1	1	1	1	1	1	1	1	1	1	1	1	1	1
VFG000517	Salmonella enterica subsp. enterica serovar Typhimurium str. LT2	ssaP	type III secretion system needle length regulator SsaP	1	1	1	1	1	1	1	1	1	1	1	1	1	1	1	1	1	1	1	1
VFG000518	Salmonella enterica subsp. enterica serovar Typhimurium str. LT2	ssaQ	type III secretion system C ring protein SsaQ	1	1	1	1	1	1	1	1	1	1	1	1	1	1	1	1	1	1	1	1
VFG000519	Salmonella enterica subsp. enterica serovar Typhimurium str. LT2	ssaR	type III secretion system minor export apparatus protein SsaR	1	1	1	1	1	1	1	1	1	1	1	1	1	1	1	1	1	1	1	1
VFG000520	Salmonella enterica subsp. enterica serovar Typhimurium str. LT2	ssaS	type III secretion system minor export apparatus protein SsaS	1	1	1	1	1	1	1	1	1	1	1	1	1	1	1	1	1	1	1	1
VFG000521	Salmonella enterica subsp. enterica serovar Typhimurium str. LT2	ssaT	type III secretion system minor export apparatus protein SsaT	1	1	1	1	1	1	1	1	1	1	1	1	1	1	1	1	1	1	1	1
VFG000522	Salmonella enterica subsp. enterica serovar Typhimurium str. LT2	ssaU	type III secretion system export apparatus switch protein SsaU	1	1	1	1	1	1	1	1	1	1	1	1	1	1	1	1	1	1	1	1
VFG000529	Salmonella enterica subsp. enterica serovar Typhimurium str. LT2	avrA	type III secretion system effector AvrA, acetyltransferease	0	0	0	0	0	1	1	1	1	0	1	0	0	0	0	0	0	0	0	0
VFG000530	Salmonella enterica subsp. enterica serovar Typhimurium str. LT2	sprB	transcriptional regulator	1	1	1	1	1	1	1	1	1	1	1	1	1	1	1	1	1	1	1	1
VFG000531	Salmonella enterica subsp. enterica serovar Typhimurium str. LT2	hilC	AraC family transcriptional regulator	1	1	1	1	1	1	1	1	1	1	1	1	1	1	1	1	1	1	1	1
VFG000532	Salmonella enterica subsp. enterica serovar Typhimurium str. LT2	orgB/SctL	type III secretion system stator OrgB	1	1	1	1	1	1	1	1	1	1	1	1	1	1	1	1	1	1	1	1
VFG000533	Salmonella enterica subsp. enterica serovar Typhimurium str. LT2	prgK	type III secretion system inner MS ring protein PrgK	1	1	1	1	1	1	1	1	1	1	1	1	1	1	1	1	1	1	1	1
VFG000534	Salmonella enterica subsp. enterica serovar Typhimurium str. LT2	prgJ	type III secretion system inner rod protein PrgJ	1	1	1	1	1	1	1	1	1	1	1	1	1	1	1	1	1	1	1	1
VFG000535	Salmonella enterica subsp. enterica serovar Typhimurium str. LT2	prgI	type III secretion system needle filament protein PrgI	1	1	1	1	1	1	1	1	1	1	1	1	1	1	1	1	1	1	1	1
VFG000536	Salmonella enterica subsp. enterica serovar Typhimurium str. LT2	prgH	type III secretion system outer MS ring protein PrgH	1	1	1	1	1	1	1	1	1	1	1	1	1	1	1	1	1	1	1	1
VFG000537	Salmonella enterica subsp. enterica serovar Typhimurium str. LT2	hilD	AraC family transcriptional regulator	1	1	1	1	1	1	1	1	1	1	1	1	1	1	1	1	1	1	1	1
VFG000538	Salmonella enterica subsp. enterica serovar Typhimurium str. LT2	hilA	transcriptional regulator	1	1	1	1	1	1	1	1	1	1	1	1	1	1	1	1	1	1	1	1
VFG000539	Salmonella enterica subsp. enterica serovar Typhimurium str. LT2	iagB	invasion protein IagB	1	1	1	1	1	1	1	1	1	1	1	1	1	1	1	1	1	1	1	1
VFG000540	Salmonella enterica subsp. enterica serovar Typhimurium str. LT2	sptP	type III secretion system effector SptP, tyrosine phosphatase and GTPase-activating protein	1	1	1	1	1	1	1	1	1	1	1	1	1	1	1	1	1	1	1	1
VFG000541	Salmonella enterica subsp. enterica serovar Typhimurium str. LT2	sicP	chaparone for SptP	1	1	1	1	1	1	1	1	1	1	1	1	1	1	1	1	1	1	1	1
VFG000542	Salmonella enterica subsp. enterica serovar Typhimurium str. LT2	iacP	putative acyl carrier protein	1	1	1	1	1	1	1	1	1	1	1	1	1	1	1	1	1	1	1	1
VFG000543	Salmonella enterica subsp. enterica serovar Typhimurium str. LT2	sipA/sspA	type III secretion system effector SipA, actin polymerizing activity	1	1	1	1	1	1	1	1	1	1	1	1	1	1	1	1	1	1	1	1
VFG000544	Salmonella enterica subsp. enterica serovar Typhimurium str. LT2	sipD	type III secretion system hydrophilic translocator, needle tip protein SipD	1	1	1	1	1	1	1	1	1	1	1	1	1	1	1	1	1	1	1	1
VFG000545	Salmonella enterica subsp. enterica serovar Typhimurium str. LT2	sipC/sspC	type III secretion system hydrophilic translocator, pore protein SipC	1	1	1	1	1	1	1	1	1	1	1	1	1	1	1	1	1	1	1	1
VFG000546	Salmonella enterica subsp. enterica serovar Typhimurium str. LT2	sipB/sspB	type III secretion system hydrophilic translocator, pore protein SipB	1	1	1	1	1	1	1	1	1	1	1	1	1	1	1	1	1	1	1	1
VFG000547	Salmonella enterica subsp. enterica serovar Typhimurium str. LT2	sicA	chaparone for SipC and SipB	1	1	1	1	1	1	1	1	1	1	1	1	1	1	1	1	1	1	1	1
VFG000548	Salmonella enterica subsp. enterica serovar Typhimurium str. LT2	spaS	type III secretion system export apparatus switch protein SpaS	1	1	1	1	1	1	1	1	1	1	1	1	1	1	1	1	1	1	1	1
VFG000549	Salmonella enterica subsp. enterica serovar Typhimurium str. LT2	spaR	type III secretion system minor export apparatus protein SpaR	1	1	1	1	1	1	1	1	1	1	1	1	1	1	1	1	1	1	1	1
VFG000550	Salmonella enterica subsp. enterica serovar Typhimurium str. LT2	spaQ	type III secretion system minor export apparatus protein SpaQ	1	1	1	1	1	1	1	1	1	1	1	1	1	1	1	1	1	1	1	1
VFG000551	Salmonella enterica subsp. enterica serovar Typhimurium str. LT2	spaP	type III secretion system minor export apparatus protein SpaP	1	1	1	1	1	1	1	1	1	1	1	1	1	1	1	1	1	1	1	1
VFG000552	Salmonella enterica subsp. enterica serovar Typhimurium str. LT2	spaO/sctQ	type III secretion system C ring protein SpaO	1	1	1	1	1	1	1	1	1	1	1	1	1	1	1	1	1	1	1	1
VFG000553	Salmonella enterica subsp. enterica serovar Typhimurium str. LT2	invJ	type III secretion system needle length regulator InvJ	1	1	1	1	1	1	1	1	1	1	1	1	1	1	1	1	1	1	1	1
VFG000554	Salmonella enterica subsp. enterica serovar Typhimurium str. LT2	invI	type III secretion system stalk protein InvI	1	1	1	1	1	1	1	1	1	1	1	1	1	1	1	1	1	1	1	1
VFG000555	Salmonella enterica subsp. enterica serovar Typhimurium str. LT2	invC/sctN	type III secretion system ATPase InvC	1	1	1	1	1	1	1	1	1	1	1	1	1	1	1	1	1	1	1	1
VFG000556	Salmonella enterica subsp. enterica serovar Typhimurium str. LT2	invB	type III secretion system protein InvB	1	1	1	1	1	1	1	1	1	1	1	1	1	1	1	1	1	1	1	1
VFG000557	Salmonella enterica subsp. enterica serovar Typhimurium str. LT2	invA	type III secretion system major export apparatus protein InvA	1	1	1	1	1	1	1	1	1	1	1	1	1	1	1	1	1	1	1	1
VFG000558	Salmonella enterica subsp. enterica serovar Typhimurium str. LT2	invE	type III secretion system gatekeeper invE	1	1	1	1	1	1	1	1	1	1	1	1	1	1	1	1	1	1	1	1
VFG000559	Salmonella enterica subsp. enterica serovar Typhimurium str. LT2	invG	type III secretion system secretin invG	1	1	1	1	1	1	1	1	1	1	1	1	1	1	1	1	1	1	1	1
VFG000560	Salmonella enterica subsp. enterica serovar Typhimurium str. LT2	invF	type III secretion system regulatory protein InvF	1	1	1	1	1	1	1	1	1	1	1	1	1	1	1	1	1	1	1	1
VFG000561	Salmonella enterica subsp. enterica serovar Typhimurium str. LT2	invH	type III secretion system pilotin invG	1	1	1	1	1	1	1	1	1	1	1	1	1	1	1	1	1	1	1	1
VFG000574	Salmonella enterica subsp. enterica serovar Typhimurium str. LT2	mgtB	Mg2+ transport protein	1	1	1	1	1	1	1	1	1	1	1	1	1	1	1	1	1	1	1	1
VFG000575	Salmonella enterica subsp. enterica serovar Typhimurium str. LT2	mgtC	Mg2+ transport protein	1	1	1	1	1	1	1	1	1	1	1	1	1	1	1	1	1	1	1	1
VFG000589	Salmonella enterica subsp. enterica serovar Typhimurium str. LT2	pipB	type III secretion system effector PipB	1	1	1	1	1	1	1	1	1	1	1	1	1	1	1	1	1	1	1	1
VFG000669	Shigella flexneri 2a str. 301	gtrA	bactoprenol-linked glucose translocase/flippase	1	1	1	1	1	0	1	0	0	1	1	1	1	1	1	1	1	1	1	1
VFG000670	Shigella flexneri 2a str. 301	gtrB	bactoprenol glucosyl transferase	1	1	1	1	1	0	1	0	0	1	1	1	1	1	1	1	1	1	1	1
VFG000923	Escherichia coli CFT073	fepA	ferrienterobactin outer membrane transporter	1	1	1	1	1	1	1	1	1	1	1	1	1	1	1	1	1	1	1	1
VFG000924	Escherichia coli CFT073	fepB	ferrienterobactin ABC transporter periplasmic binding protein	1	1	1	1	1	1	1	1	1	1	1	1	1	1	1	1	1	1	1	1
VFG000925	Escherichia coli CFT073	fepC	ferrienterobactin ABC transporter ATPase	1	1	1	1	1	1	1	1	1	1	1	1	1	1	1	1	1	1	1	1
VFG000928	Escherichia coli CFT073	fepG	iron-enterobactin ABC transporter permease	1	0	0	0	0	0	0	0	0	1	0	0	0	0	0	0	0	0	0	0
VFG000930	Escherichia coli CFT073	entF	enterobactin synthase multienzyme complex component, ATP-dependent	1	1	1	1	1	1	1	1	1	1	1	1	1	1	1	1	1	1	1	1
VFG000931	Escherichia coli CFT073	entC	isochorismate synthase 1	1	1	1	1	1	1	1	1	1	1	1	1	1	1	1	1	1	1	1	1
VFG000932	Escherichia coli CFT073	entE	2,3-dihydroxybenzoate-AMP ligase component of enterobactin synthase multienzyme complex	1	1	1	1	1	1	1	1	1	1	1	1	1	1	1	1	1	1	1	1
VFG000933	Escherichia coli CFT073	entB	isochorismatase	1	1	1	1	1	1	1	1	1	1	1	1	1	1	1	1	1	1	1	1
VFG000934	Escherichia coli CFT073	entA	2,3-dihydro-2,3-dihydroxybenzoate dehydrogenase EntA	1	1	1	1	1	1	1	1	1	1	1	1	1	1	1	1	1	1	1	1
VFG000935	Escherichia coli CFT073	iroN	salmochelin receptor IroN	1	1	1	1	1	1	1	1	1	1	1	1	1	1	1	1	1	1	1	1
VFG001443	Escherichia coli O18:K1:H7 str. RS218	ompA	outer membrane protein A	1	1	1	1	1	1	1	1	1	1	1	1	1	1	1	1	1	1	1	1
VFG002301	Salmonella enterica subsp. enterica serovar Typhimurium str. LT2	mig-5	putative carbonic anhydrase	0	0	0	0	0	0	0	0	0	0	0	0	0	0	0	0	0	0	0	0
VFG002302	Salmonella enterica subsp. enterica serovar Typhimurium str. LT2	mig-14	antimicrobial peptide resistance protein Mig-14	1	1	1	1	1	1	1	1	1	1	1	1	1	1	1	1	1	1	1	1
VFG002304	Salmonella enterica subsp. enterica serovar Typhimurium str. LT2	misL	putative autotransporter	1	1	1	1	1	1	1	1	1	1	1	1	1	1	1	1	1	1	1	1
VFG002305	Salmonella enterica subsp. enterica serovar Typhimurium str. LT2	shdA	AIDA autotransporter-like protein	1	1	1	1	1	0	1	0	0	1	1	1	1	1	1	1	1	1	1	1
VFG002306	Salmonella enterica subsp. enterica serovar Typhimurium str. LT2	ratB	putative outer membrane protein	0	0	0	0	0	1	1	1	1	0	1	0	0	0	0	0	0	0	0	0
VFG002307	Salmonella enterica subsp. enterica serovar Typhimurium str. LT2	sinH	intimin-like protein	1	1	1	1	1	1	1	1	1	1	1	1	1	1	1	1	1	1	1	1
VFG002319	Yersinia enterocolitica subsp. enterocolitica 8081	fliA	flagellar biosynthesis sigma factor	1	1	1	1	1	1	1	1	1	1	1	1	1	1	1	1	1	1	1	1
VFG002325	Yersinia enterocolitica subsp. enterocolitica 8081	fliS	flagellar protein FliS	1	1	1	1	1	1	1	1	1	1	1	1	1	1	1	1	1	1	1	1
VFG002329	Yersinia enterocolitica subsp. enterocolitica 8081	fliG	flagellar motor switch protein G	1	1	1	1	1	1	1	1	1	1	1	1	1	1	1	1	1	1	1	1
VFG002331	Yersinia enterocolitica subsp. enterocolitica 8081	fliI	flagellum-specific ATP synthase FliI	1	1	1	1	1	1	1	1	1	1	1	1	1	1	1	1	1	1	1	1
VFG002335	Yersinia enterocolitica subsp. enterocolitica 8081	fliM	flagellar motor switch protein FliM	1	1	1	1	1	1	1	1	1	1	1	1	1	1	1	1	1	1	1	1
VFG002336	Yersinia enterocolitica subsp. enterocolitica 8081	fliN	flagellar motor switch protein FliN	1	1	1	1	1	1	1	1	1	1	1	1	1	1	1	1	1	1	1	1
VFG002338	Yersinia enterocolitica subsp. enterocolitica 8081	fliP	flagellar biosynthetic protein FliP	1	1	1	1	1	1	1	1	1	1	1	1	1	1	1	1	1	1	1	1
VFG002344	Yersinia enterocolitica subsp. enterocolitica 8081	flgI	flagellar P-ring protein precursor FlgI	1	1	1	1	1	1	1	1	1	1	1	1	1	1	1	1	1	1	1	1
VFG002345	Yersinia enterocolitica subsp. enterocolitica 8081	flgH	flagellar L-ring protein precursor FlgH	1	1	1	1	1	1	1	1	1	1	1	1	1	1	1	1	1	1	1	1
VFG002346	Yersinia enterocolitica subsp. enterocolitica 8081	flgG	flagellar basal-body rod protein FlgG	1	1	1	1	1	1	1	1	1	1	1	1	1	1	1	1	1	1	1	1
VFG002350	Yersinia enterocolitica subsp. enterocolitica 8081	flgC	flagellar basal-body rod protein FlgC	1	1	1	1	1	1	1	1	1	1	1	1	1	1	1	1	1	1	1	1
VFG002351	Yersinia enterocolitica subsp. enterocolitica 8081	flgB	flagellar basal-body rod protein FlgB	1	1	1	1	1	1	1	1	1	1	1	1	1	1	1	1	1	1	1	1
VFG002358	Yersinia enterocolitica subsp. enterocolitica 8081	flhC	flagellar biosynthesis transcription activator FlhC	1	1	1	1	1	1	1	1	1	1	1	1	1	1	1	1	1	1	1	1
VFG002359	Yersinia enterocolitica subsp. enterocolitica 8081	flhD	flagellar transcriptional activator FlhD	1	1	1	1	1	1	1	1	1	1	1	1	1	1	1	1	1	1	1	1
VFG002365	Yersinia enterocolitica subsp. enterocolitica 8081	gmd	GDP-mannose 4,6-dehydratase	0	0	0	0	0	1	0	1	1	0	0	0	0	0	0	0	0	0	0	0
VFG002377	Yersinia enterocolitica subsp. enterocolitica 8081	rfbF	glucose-1-phosphate cytidylyltransferase	0	0	0	0	0	0	0	0	0	0	0	0	0	0	0	0	0	0	0	0
VFG003635	Salmonella enterica subsp. enterica serovar Typhimurium str. LT2	orgC	type III secretion system effector OrgC	1	1	1	1	1	1	1	1	1	1	1	1	1	1	1	1	1	1	1	1
VFG003645	Salmonella enterica subsp. enterica serovar Typhimurium str. LT2	orgA/sctK	type III secretion system accessory cytosolic protein OrgA	1	1	1	1	1	1	1	1	1	1	1	1	1	1	1	1	1	1	1	1
VFG003971	Salmonella enterica subsp. enterica serovar Typhimurium str. LT2	sseI/srfH	type III secretion system effector SseI/SrfH, cysteine protease	0	0	0	0	0	0	0	0	0	0	0	0	0	0	0	0	0	0	0	0
VFG003977	Salmonella enterica subsp. enterica serovar Typhimurium str. LT2	sseL	type III secretion system effector SseL, deubiquitinase	1	1	1	1	1	1	1	1	1	1	1	1	1	1	1	1	1	1	1	1
VFG003982	Salmonella enterica subsp. enterica serovar Typhimurium str. LT2	sseK2	type III secretion system effector SseK2	1	1	1	1	1	0	1	0	0	1	1	1	1	1	1	1	1	1	1	1
VFG003988	Salmonella enterica subsp. enterica serovar Typhimurium str. LT2	sifB	type III secretion system effector SifB	1	1	1	1	1	1	0	1	1	1	0	1	1	1	1	1	1	1	1	1
VFG003997	Salmonella enterica subsp. enterica serovar Typhimurium str. LT2	pipB2	type III secretion system effector PipB3	1	1	1	1	1	1	1	1	1	1	1	1	1	1	1	1	1	1	1	1
VFG004006	Salmonella enterica subsp. enterica serovar Typhimurium str. LT2	gogB	type III secretion system effector GogB, anti-inflammatory effector	0	0	0	0	0	0	0	0	0	0	0	0	0	0	0	0	0	0	0	0
VFG004016	Salmonella enterica subsp. enterica serovar Typhimurium str. LT2	sseK1	type III secretion system effector SseK1	1	0	0	0	0	0	1	0	0	1	1	0	0	0	0	0	0	0	0	0
VFG004125	Salmonella enterica subsp. enterica serovar Typhimurium str. LT2	csgD	DNA-binding transcriptional regulator CsgD	1	1	1	1	1	1	1	1	1	1	1	1	1	1	1	1	1	1	1	1
VFG010906	Legionella pneumophila subsp. pneumophila str. Philadelphia 1	csrA	carbon storage regulator CsrA	1	1	1	1	1	1	1	1	1	1	1	1	1	1	1	1	1	1	1	1
VFG012509	Escherichia coli CFT073	iroC	ATP binding cassette transporter	1	1	1	1	1	1	1	1	1	1	1	1	1	1	1	1	1	1	1	1
VFG012513	Escherichia coli CFT073	iroB	glucosyltransferase IroB	1	1	1	1	1	1	1	1	1	1	1	1	1	1	1	1	1	1	1	1
VFG013346	Haemophilus influenzae Rd KW20	galU	glucosephosphate uridylyltransferase	1	1	1	1	1	1	1	1	1	1	1	1	1	1	1	1	1	1	1	1
VFG013412	Haemophilus influenzae Rd KW20	lpxC	UDP-3-O-(R-3-hydroxymyristoyl)-N-acetylglucosamine deacetylase	1	1	1	1	1	1	1	1	1	1	1	1	1	1	1	1	1	1	1	1
VFG013418	Haemophilus influenzae Rd KW20	gmhA/lpcA	phosphoheptose isomerase	1	1	1	1	1	1	1	1	1	1	1	1	1	1	1	1	1	1	1	1
VFG013465	Haemophilus influenzae Rd KW20	kdsA	2-dehydro-3-deoxyphosphooctonate aldolase	1	1	1	1	1	1	1	1	1	1	1	1	1	1	1	1	1	1	1	1
VFG018241	Vibrio cholerae O1 biovar El Tor str. N16961	luxS	S-ribosylhomocysteinase	1	1	1	1	1	1	1	1	1	1	1	1	1	1	1	1	1	1	1	1
VFG020318	Salmonella enterica subsp. enterica serovar Typhi str. CT18	cdtB	cytolethal distending toxin B	0	0	0	0	0	1	0	1	1	0	0	0	0	0	0	0	0	0	0	0
VFG020322	Salmonella enterica subsp. enterica serovar Typhi str. CT18	pltA	typhoid-like toxin S-CDT ADP-ribosylating subunit PltA	0	0	0	0	0	1	0	1	1	0	0	0	0	0	0	0	0	0	0	0
VFG020326	Salmonella enterica subsp. enterica serovar Typhi str. CT18	pltB	typhoid-like toxin S-CDT binding subunit PltB	0	0	0	0	0	1	0	1	1	0	0	0	0	0	0	0	0	0	0	0
VFG034721	Escherichia coli O45:K1:H7 str. S88	ibeC	phosphoethanolamine transferase CptA	1	1	1	1	1	1	1	1	1	1	1	1	1	1	1	1	1	1	1	1
VFG038380	Aeromonas hydrophila subsp. hydrophila ATCC 7966	vipB	Type VI secretion system contractile sheath large subunit TssC/VipB	1	1	1	1	1	0	0	0	0	1	0	1	1	1	1	1	1	1	1	1
VFG038840	Aeromonas hydrophila ML09-119	flmH	short chain dehydrogenase/reductase family oxidoreductase	1	1	1	1	1	1	1	1	1	1	1	1	1	1	1	1	1	1	1	1
VFG041090	Salmonella enterica subsp. enterica serovar Typhimurium str. LT2	STM0266	hypothetical protein	1	1	1	1	1	1	1	1	1	1	1	1	1	1	1	1	1	1	1	1
VFG041091	Salmonella enterica subsp. enterica serovar Typhimurium str. LT2	STM0267	sciB domain protein	1	1	1	1	1	1	1	1	1	1	1	1	1	1	1	1	1	1	1	1
VFG041092	Salmonella enterica subsp. enterica serovar Typhimurium str. LT2	STM0268	type VI secretion protein	1	1	1	1	1	1	1	1	1	1	1	1	1	1	1	1	1	1	1	1
VFG041093	Salmonella enterica subsp. enterica serovar Typhimurium str. LT2	STM0269	hypothetical protein	1	1	1	1	1	1	1	1	1	1	1	1	1	1	1	1	1	1	1	1
VFG041094	Salmonella enterica subsp. enterica serovar Typhimurium str. LT2	STM0270	impE family protein	1	1	1	1	1	1	1	1	1	1	1	1	1	1	1	1	1	1	1	1
VFG041095	Salmonella enterica subsp. enterica serovar Typhimurium str. LT2	STM0271	hypothetical protein	1	1	1	1	1	1	1	1	1	1	1	1	1	1	1	1	1	1	1	1
VFG041096	Salmonella enterica subsp. enterica serovar Typhimurium str. LT2	STM0272	ClpV1 family T6SS ATPase	1	1	1	1	1	1	1	1	1	1	1	1	1	1	1	1	1	1	1	1
VFG041097	Salmonella enterica subsp. enterica serovar Typhimurium str. LT2	STM0273	type VI secretion system-associated protein	1	1	1	1	1	1	1	1	1	1	1	1	1	1	1	1	1	1	1	1
VFG041098	Salmonella enterica subsp. enterica serovar Typhimurium str. LT2	STM0274	EvpB family type VI secretion protein	1	1	1	1	1	1	1	1	1	1	1	1	1	1	1	1	1	1	1	1
VFG041100	Salmonella enterica subsp. enterica serovar Typhimurium str. LT2	STM0276	Hcp1 family type VI secretion system effector	1	1	1	1	1	1	1	1	1	1	1	1	1	1	1	1	1	1	1	1
VFG041101	Salmonella enterica subsp. enterica serovar Typhimurium str. LT2	tae4	hypothetical protein	1	1	1	1	1	1	1	1	1	1	1	1	1	1	1	1	1	1	1	1
VFG041102	Salmonella enterica subsp. enterica serovar Typhimurium str. LT2	STM0278	putative periplasmic protein	1	1	1	1	1	1	1	1	1	1	1	1	1	1	1	1	1	1	1	1
VFG041103	Salmonella enterica subsp. enterica serovar Typhimurium str. LT2	STM0279	Hcp1 family type VI secretion system effector	1	1	1	1	1	1	1	1	1	1	1	1	1	1	1	1	1	1	1	1
VFG041104	Salmonella enterica subsp. enterica serovar Typhimurium str. LT2	STM0280	type VI secretion system-associated lipoprotein	1	1	1	1	1	1	1	1	1	1	1	1	1	1	1	1	1	1	1	1
VFG041105	Salmonella enterica subsp. enterica serovar Typhimurium str. LT2	STM0281	type VI secretion system-associated protein	1	1	1	1	1	1	1	1	1	1	1	1	1	1	1	1	1	1	1	1
VFG041106	Salmonella enterica subsp. enterica serovar Typhimurium str. LT2	STM0282	hypothetical protein	1	1	1	1	1	1	1	1	1	1	1	1	1	1	1	1	1	1	1	1
VFG041107	Salmonella enterica subsp. enterica serovar Typhimurium str. LT2	STM0283	hypothetical protein	1	1	1	1	1	1	1	1	1	1	1	1	1	1	1	1	1	1	1	1
VFG041108	Salmonella enterica subsp. enterica serovar Typhimurium str. LT2	STM0284	putative shiga-like toxin A subunit	1	1	1	1	1	0	1	0	0	1	1	1	1	1	1	1	1	1	1	1
VFG041109	Salmonella enterica subsp. enterica serovar Typhimurium str. LT2	STM0285	hypothetical protein	1	1	1	1	1	1	1	1	1	1	1	1	1	1	1	1	1	1	1	1
VFG041110	Salmonella enterica subsp. enterica serovar Typhimurium str. LT2	STM0286	hypothetical protein	1	1	1	1	1	1	1	1	1	1	1	1	1	1	1	1	1	1	1	1
VFG041111	Salmonella enterica subsp. enterica serovar Typhimurium str. LT2	STM0287	putative periplasmic protein	1	1	1	1	1	0	1	0	0	1	1	1	1	1	1	1	1	1	1	1
VFG041112	Salmonella enterica subsp. enterica serovar Typhimurium str. LT2	tlde1	putative cytoplasmic protein	1	1	1	1	1	0	1	0	0	1	1	1	1	1	1	1	1	1	1	1
VFG041113	Salmonella enterica subsp. enterica serovar Typhimurium str. LT2	STM0289	type VI secretion protein Vgr	1	1	1	1	1	1	1	1	1	1	1	1	1	1	1	1	1	1	1	1
VFG041114	Salmonella enterica subsp. enterica serovar Typhimurium str. LT2	STM0290	hypothetical protein	1	0	0	0	0	1	0	1	1	1	0	0	0	0	0	0	0	0	0	0
VFG042066	Salmonella enterica subsp. enterica serovar Typhimurium str. LT2	steC	type III secretion system effector SteC	1	1	1	1	1	1	1	1	1	1	1	1	1	1	1	1	1	1	1	1
VFG042067	Salmonella enterica subsp. enterica serovar Typhimurium str. LT2	steA	type III secretion system effector SteA	1	1	1	1	1	1	1	1	1	1	1	1	1	1	1	1	1	1	1	1
VFG042068	Salmonella enterica subsp. enterica serovar Typhimurium str. LT2	sopD2	type III secretion system effector SopD2	0	0	0	0	0	1	1	1	1	0	1	0	0	0	0	0	0	0	0	0
VFG042216	Salmonella enterica subsp. enterica serovar Typhimurium str. 14028s	sspH1	type III secretion system effector SspH1, E3 ubiquitin ligase	1	1	1	1	1	0	0	0	0	1	0	1	1	1	1	1	1	1	1	1
VFG043206	Yersinia enterocolitica subsp. enterocolitica 8081	cheY	chemotaxis regulatory protein CheY	1	1	1	1	1	1	1	1	1	1	1	1	1	1	1	1	1	1	1	1
VFG043207	Yersinia enterocolitica subsp. enterocolitica 8081	cheB	chemotaxis-specific methylesterase CheB	1	1	1	1	1	1	1	1	1	1	1	1	1	1	1	1	1	1	1	1
VFG043208	Yersinia enterocolitica subsp. enterocolitica 8081	cheR	chemotaxis methyltransferase CheR	1	1	1	1	1	1	1	1	1	1	1	1	1	1	1	1	1	1	1	1
VFG043210	Yersinia enterocolitica subsp. enterocolitica 8081	cheW	purine-binding chemotaxis protein CheW	1	1	1	1	1	1	1	1	1	1	1	1	1	1	1	1	1	1	1	1
VFG043211	Yersinia enterocolitica subsp. enterocolitica 8081	cheA	chemotaxis protein CheA	1	1	1	1	1	1	1	1	1	1	1	1	1	1	1	1	1	1	1	1
VFG043213	Yersinia enterocolitica subsp. enterocolitica 8081	motA	flagellar motor protein MotA	1	1	1	1	1	1	1	1	1	1	1	1	1	1	1	1	1	1	1	1
VFG044159	Escherichia coli CFT073	fes	enterobactin/ferric enterobactin esterase	1	1	1	1	1	1	1	1	1	1	1	1	1	1	1	1	1	1	1	1
VFG048797	Klebsiella pneumoniae subsp. pneumoniae NTUH-K2044	ugd	UDP-glucose 6-dehydrogenase	1	1	1	1	1	1	1	1	1	1	1	1	1	1	1	1	1	1	1	1
VFG048808	Klebsiella pneumoniae subsp. pneumoniae NTUH-K2044	rfbK1	O9 family phosphomannomutase RfbK1	1	0	1	0	0	1	1	1	1	1	1	0	0	0	0	0	0	0	0	0
VFG048830	Klebsiella pneumoniae subsp. pneumoniae NTUH-K2044	gndA	NADP-dependent phosphogluconate dehydrogenase	1	1	1	1	1	1	1	1	1	1	1	1	1	1	1	1	1	1	1	1
VFG048874	Klebsiella pneumoniae subsp. pneumoniae NTUH-K2044	KP1_RS17305	GDP-L-fucose synthase	1	1	1	1	1	1	1	1	1	1	1	1	1	1	1	1	1	1	1	1
VFG048885	Klebsiella pneumoniae subsp. pneumoniae NTUH-K2044	gmd	GDP-mannose 4,6-dehydratase	1	0	0	1	0	1	1	1	1	1	1	0	0	0	0	0	0	0	0	0
VFG048990	Klebsiella pneumoniae subsp. pneumoniae NTUH-K2044	galF	GalU regulator GalF	1	1	1	1	1	1	1	1	1	1	1	1	1	1	1	1	1	1	1	1
VFG049018	Klebsiella pneumoniae subsp. pneumoniae NTUH-K2044	rcsB	transcriptional regulator RcsB	1	1	1	1	1	1	1	1	1	1	1	1	1	1	1	1	1	1	1	1
VFG049114	Klebsiella pneumoniae subsp. pneumoniae NTUH-K2044	allS	DNA-binding transcriptional activator AllS	1	1	1	1	1	0	1	0	0	1	1	1	1	1	1	1	1	1	1	1
VFG049116	Klebsiella pneumoniae subsp. pneumoniae NTUH-K2044	allA	ureidoglycolate hydrolase	1	1	1	1	1	0	1	0	0	1	1	1	1	1	1	1	1	1	1	1
VFG049118	Klebsiella pneumoniae subsp. pneumoniae NTUH-K2044	allR	DNA-binding transcriptional repressor AllR	1	1	1	1	1	0	1	0	0	1	1	1	1	1	1	1	1	1	1	1
VFG049120	Klebsiella pneumoniae subsp. pneumoniae NTUH-K2044	allB	allantoinase	1	1	1	1	1	0	1	0	0	1	1	1	1	1	1	1	1	1	1	1
VFG049122	Klebsiella pneumoniae subsp. pneumoniae NTUH-K2044	allC	allantoate amidohydrolase	1	1	1	1	1	0	1	0	0	1	1	1	1	1	1	1	1	1	1	1
VFG049124	Klebsiella pneumoniae subsp. pneumoniae NTUH-K2044	allD	ureidoglycolate dehydrogenase	1	1	1	1	1	0	1	0	0	1	1	1	1	1	1	1	1	1	1	1
VFG049133	Klebsiella pneumoniae subsp. pneumoniae NTUH-K2044	acrA	acriflavine resistance protein A	1	1	1	1	1	1	1	1	1	1	1	1	1	1	1	1	1	1	1	1
VFG049144	Klebsiella pneumoniae subsp. pneumoniae NTUH-K2044	acrB	acriflavine resistance protein B	1	1	1	1	1	1	1	1	1	1	1	1	1	1	1	1	1	1	1	1
VFG049905	Shigella sonnei Ss046	tssL	Type VI secretion system protein TssL	1	1	1	1	1	0	0	0	0	1	0	1	1	1	1	1	1	1	1	1
VFG049915	Shigella sonnei Ss046	hcp2/tssD2	Type VI secretion system protein, Hcp family	1	1	1	1	1	0	0	0	0	1	0	1	1	1	1	1	1	1	1	1
